# Supplementary material for: Knowledge and awareness of and perception towards cardiovascular disease risk in sub-Saharan Africa: A systematic review
Source: PLoS One. 2017 Dec 12;12(12):e0189264. doi: 10.1371/journal.pone.0189264 (PMC5726714; doi:10.1371/journal.pone.0189264)
Supplement: S2 File — (XLSX) [file pone.0189264.s003.xlsx]

## Sheet: Quality assess quant
	Akintunde et al; 2015	Uch, Amb, Jes; 2012	Temu et al; 2015	Mohammed; 2012	Yiq & Wright; 2008	Awosan et al; 2013	Oladepo et al; 2013	Akinyemi et al; 2009	Wahab, Kayode, Musa; 2015	Donkor et al; 2014	Kaddamu et al; 2015	Cossi et al; 2012	Obembe et al; 2014	Komolafe et al; 2015	Ajayi & Ojo; 2007	Akinyemi et al; 2015	Ansa, Oyo-Ita & Essien; 2007	Nakibuuka et al; 2014
Was the research question or objective in this paper clearly stated?
Was the study population clearly specified and defined?
Was the participation rate of eligible persons at least 50%?
Were all the subjects selected or recruited from the same or similar populations (including the same time period)? Were inclusion and exclusion criteria for being in the study prespecified and applied uniformly to all participants?
Was a sample size justification, power description, or variance and effect estimates provided?
For the analyses in this paper, were the exposure(s) of interest measured prior to the outcome(s) being measured?
Was the timeframe sufficient so that one could reasonably expect to see an association between exposure and outcome if it existed?
For exposures that can vary in amount or level, did the study examine different levels of the exposure as related to the outcome (e.g., categories of exposure, or exposure measured as continuous variable)?
Were the exposure measures (independent variables) clearly defined, valid, reliable, and implemented consistently across all study participants?
Was the exposure(s) assessed more than once over time?
Were the outcome measures (dependent variables) clearly defined, valid, reliable, and implemented consistently across all study participants?
Were the outcome assessors blinded to the exposure status of participants?
Was loss to follow-up after baseline 20% or less?
Were key potential confounding variables measured and adjusted statistically for their impact on the relationship between exposure(s) and outcome(s)?
OVERALL RATING (GOOD, FAIR, POOR)	FAIR	POOR	GOOD	POOR	FAIR	GOOD	GOOD	FAIR	GOOD	GOOD	GOOD	GOOD	GOOD	Good	POOR	FAIR	FAIR	GOOD
*CD, cannot determine; NA, not applicable; NR, not reported
		Yes
		Not applicable
		No
		not reported

## Sheet: Qualitative
	Surka et al; 2015	Awah et al; 2008
Was there clear statement of aims of the research?
Is the qualitative methodology appropriate?
Was the research design appropriate to address aims of the research?
Was the recruitment strategy appropriate to the aims of the research?
Was the data collected in a way that address the research issue?
Has the relationship between researcher and participants been adequately considered?
Has ethical issues been taken into consideration?
Was the data analysis sufficiently rigorous?
Is there a clear statement of findings?
How valuable is the research	Valuable	Valuable
Yes=Green		Yes
No=Red		Cant tell
Cant tell=Yellow
Quality score	Good	Good
